# Supplementary material for: Inhibition of anti-tumor immunity by melanoma cell-derived Activin-A depends on STING
Source: Front Immunol. 2024 Jan 18;14:1335207. doi: 10.3389/fimmu.2023.1335207 (PMC10830842; doi:10.3389/fimmu.2023.1335207)
Supplement: Supplementary file 2 [file Table_1.xlsx]

## Sheet: Sheet1
		Sample
		A1	A2	A3	C1	C2	C3
	reads %	15.43	16.87	15.51	15.88	16.62	16
	mio reads /sample	148.668	162.542	149.439	153.004	160.134	154.16
	Nb of cells detected	1792	1927	2332	2766	2049	1958
	Mean Reads per Cell	82877	84331	64009	55202	78008	70482
	sequencing saturation	69.9	70.9	60.8	57	62.4	70
	Median Genes per Cell	2886	2697	3099	2242	2645	1958
	Median UMI Counts per Cell	11234	9891	11894	7508	9811	5429
	Total Genes Detected	18878	19383	19630	20326	19999	19480
	Fraction reads in cells (%)	93.8	94.2	94.5	94.8	94.4	86.8
	% maps confidently to genome	80.3	82.5	84	84.9	84.5	82.8
	% maps confidently to transcriptome	56.3	58.5	62.3	64.1	64.5	57.1
