# Supplementary material for: Inhibition of anti-tumor immunity by melanoma cell-derived Activin-A depends on STING
Source: Front Immunol. 2024 Jan 18;14:1335207. doi: 10.3389/fimmu.2023.1335207 (PMC10830842; doi:10.3389/fimmu.2023.1335207)
Supplement: Supplementary file 3 [file Table_2.xlsx]

## Sheet: Sheet1
ID	group	avgExpr	power	group	avgExpr	power	group	avgExpr	power	group	avgExpr	power	group	avgExpr	power	group	avgExpr	power	group	avgExpr	power	group	avgExpr	power	group	avgExpr	power	group	avgExpr	power	group	avgExpr	power	group	avgExpr	power
ENSMUSG00000030782_Tgfb1i1	mono_mac	0.0225455	0.155713	tumor	1.84219	0.582212	DC	0.0116667	0.0958836	Tcell	0.00808625	0.104329	NK	0.0102564	0.0971488	basophil_mast	0	0.106095	fibroblast	3.36076	0.809985	Bcell	0	0.102192	endothelial	1.6194	0.574607	unknown	0.02	0.0834236	neutrophil	0.00182482	0.116794	pericyte	4.52174	0.867869
ENSMUSG00000022098_Bmp1	mono_mac	0.0218182	0.191399	tumor	3.01688	0.731317	DC	0.00666667	0.118228	Tcell	0.00179695	0.128966	NK	0.0034188	0.121188	basophil_mast	0.00434783	0.118938	fibroblast	32.481	0.995894	Bcell	0	0.118542	endothelial	2.21642	0.609765	unknown	0	0.118677	neutrophil	0.00243309	0.135213	pericyte	5.04348	0.800077
ENSMUSG00000021796_Bmpr1a	mono_mac	0.00745455	0.181512	tumor	2.01857	0.703274	DC	0	0.106996	Tcell	0.0260557	0.0906377	NK	0.00683761	0.100142	basophil_mast	0.00434783	0.101426	fibroblast	3.36076	0.864056	Bcell	0	0.101757	endothelial	0	0.102623	unknown	0.04	0.0820165	neutrophil	0.0255474	0.0936553	pericyte	1.86957	0.667125
ENSMUSG00000035493_Tgfbi	mono_mac	45.628	0.905832	tumor	5.68017	0.280231	DC	13.42	0.019578	Tcell	1.08446	0.717799	NK	0.205128	0.720348	basophil_mast	0.419565	0.710873	fibroblast	12.3101	0.00701226	Bcell	0.0540541	0.701161	endothelial	9.50746	0.16911	unknown	0.4	0.631713	neutrophil	1.41119	0.52604	pericyte	0.942029	0.573116
ENSMUSG00000067336_Bmpr2	mono_mac	0.683455	0.120495	tumor	2.4346	0.557858	DC	0.418333	0.0856261	Tcell	0.0997305	0.317583	NK	0.0888889	0.307676	basophil_mast	0.16087	0.263076	fibroblast	6.1519	0.842425	Bcell	0	0.361019	endothelial	4.8209	0.742781	unknown	0.16	0.253226	neutrophil	0.0529197	0.373165	pericyte	2.27536	0.547522
ENSMUSG00000021253_Tgfb3	mono_mac	0.0810909	0.0717679	tumor	0.756962	0.409435	DC	0.025	0.0700518	Tcell	0.00359389	0.0930703	NK	0.0188034	0.0747265	basophil_mast	0	0.0911964	fibroblast	2.03797	0.661976	Bcell	0.027027	0.0616652	endothelial	0.0970149	0.0283826	unknown	0	0.0879408	neutrophil	0.00121655	0.100743	pericyte	2.44928	0.519916
ENSMUSG00000029287_Tgfbr3	mono_mac	0.00527273	0.132288	tumor	0.881013	0.343472	DC	0.00666667	0.0701795	Tcell	0.0422282	0.0405338	NK	0.00512821	0.0716342	basophil_mast	0.0586957	0.0236416	fibroblast	12.3101	0.97737	Bcell	0	0.0731432	endothelial	2.23134	0.647926	unknown	0	0.0732259	neutrophil	0	0.0850268	pericyte	1.18841	0.502204
ENSMUSG00000039239_Tgfb2	mono_mac	0.00109091	0.0522924	tumor	0.25654	0.119066	DC	0.00166667	0.0282608	Tcell	0.00359389	0.0275473	NK	0	0.0299543	basophil_mast	0	0.0296163	fibroblast	2.1519	0.642706	Bcell	0	0.0285267	endothelial	0.462687	0.129684	unknown	0	0.028559	neutrophil	0	0.0331615	pericyte	1.84058	0.426535
ENSMUSG00000032179_Bmp5	mono_mac	0	0.0046396	tumor	0	0.00270531	DC	0	0.00256059	Tcell	0	0.00268662	NK	0	0.00255708	basophil_mast	0	0.00252822	fibroblast	0.0126582	0.0103651	Bcell	0	0.00243521	endothelial	0	0.00245592	unknown	0	0.00243796	neutrophil	0	0.00283086	pericyte	0.594203	0.376655
ENSMUSG00000000530_Acvrl1	mono_mac	1.07018	0.401958	tumor	0.281857	0.169846	DC	0.705	0.103395	Tcell	0.034142	0.324659	NK	0.00512821	0.33187	basophil_mast	0.0152174	0.324046	fibroblast	1.40506	0.363339	Bcell	0	0.320404	endothelial	2.62687	0.562447	unknown	0	0.320766	neutrophil	0.0127737	0.360291	pericyte	1	0.344004
ENSMUSG00000027358_Bmp2	mono_mac	0.0109091	0.139529	tumor	7.77553	0.68009	DC	0.0133333	0.0792529	Tcell	0.00539084	0.086333	NK	0.0034188	0.0841157	basophil_mast	0.00217391	0.0843806	fibroblast	0.0759494	0.0533099	Bcell	0	0.0833188	endothelial	1.55224	0.168583	unknown	0	0.0834131	neutrophil	0.00121655	0.095527	pericyte	1.04348	0.322629
ENSMUSG00000026836_Acvr1	mono_mac	0.249455	0.00162678	tumor	1.64726	0.584324	DC	0.145	0.0660419	Tcell	0.015274	0.195746	NK	0.0034188	0.195574	basophil_mast	0.0217391	0.181181	fibroblast	1.83544	0.59264	Bcell	0	0.189424	endothelial	0.507463	0.142435	unknown	0.02	0.171063	neutrophil	0.000608273	0.219544	pericyte	0.84058	0.294503
ENSMUSG00000025352_Gdf11	mono_mac	0.008	0.0903591	tumor	0.576371	0.305869	DC	0.005	0.0522524	Tcell	0.0808625	0.0183088	NK	0.0119658	0.0466603	basophil_mast	0	0.0567043	fibroblast	0.544304	0.316409	Bcell	0.0540541	0.00138214	endothelial	0.298507	0.1195	unknown	0	0.05468	neutrophil	0.00364964	0.0606398	pericyte	0.463768	0.294228
ENSMUSG00000052430_Bmpr1b	mono_mac	0.000181818	0.00926375	tumor	0.00675105	3.70167e-05	DC	0	0.00530407	Tcell	0	0.00556515	NK	0	0.0052968	basophil_mast	0	0.00523702	fibroblast	0.35443	0.225878	Bcell	0	0.00504436	endothelial	0	0.00508727	unknown	0	0.00505007	neutrophil	0	0.00586392	pericyte	0.347826	0.213785
ENSMUSG00000032440_Tgfbr2	mono_mac	1.40709	0.100299	tumor	2.61857	0.381553	DC	0.33	0.299093	Tcell	0.895777	0.0118708	NK	0.639316	0.119487	basophil_mast	0.343478	0.283917	fibroblast	17.0063	0.926534	Bcell	0.675676	0.0878555	endothelial	5.72388	0.663851	unknown	0.24	0.309788	neutrophil	0.226277	0.38901	pericyte	1.3913	0.207601
ENSMUSG00000002603_Tgfb1	mono_mac	4.82564	0.604494	tumor	1.42869	0.322384	DC	2.64333	0.0220137	Tcell	1.46271	0.306522	NK	1.57094	0.248481	basophil_mast	1.76304	0.164884	fibroblast	4.17722	0.098827	Bcell	0.783784	0.41438	endothelial	4.6791	0.271871	unknown	0.24	0.628226	neutrophil	0.480535	0.626958	pericyte	1.94203	0.163039
ENSMUSG00000031963_Bmper	mono_mac	0.000363636	0.0112366	tumor	0.0236287	0.0174644	DC	0.00333333	0.00307423	Tcell	0	0.00690846	NK	0	0.00657534	basophil_mast	0	0.00650113	fibroblast	0.455696	0.212203	Bcell	0	0.00626196	endothelial	0.00746269	0.00122207	unknown	0	0.00626905	neutrophil	0	0.00727934	pericyte	0.101449	0.0956034
ENSMUSG00000034663_Bmp2k	mono_mac	2.00618	0.501528	tumor	0.529958	0.220198	DC	1.805	0.248622	Tcell	0.394429	0.317233	NK	0.104274	0.445735	basophil_mast	0.269565	0.359092	fibroblast	0.911392	0.00271367	Bcell	0.648649	0.141	endothelial	1.3806	0.0477007	unknown	0.04	0.462499	neutrophil	0.181873	0.432576	pericyte	1.24638	0.0869894
ENSMUSG00000052155_Acvr2a	mono_mac	0.240727	0.0927684	tumor	0.239662	0.066861	DC	0.298333	0.0786875	Tcell	0.0637916	0.0975747	NK	0.025641	0.12527	basophil_mast	0.00652174	0.138513	fibroblast	0.518987	0.21222	Bcell	0	0.139763	endothelial	0.552239	0.25874	unknown	0.02	0.120437	neutrophil	0.00912409	0.152744	pericyte	0.246377	0.0758487
ENSMUSG00000007613_Tgfbr1	mono_mac	1.49145	0.368007	tumor	1.04895	0.148123	DC	0.281667	0.229923	Tcell	0.176999	0.304101	NK	0.119658	0.329965	basophil_mast	0.130435	0.33359	fibroblast	1.53797	0.290281	Bcell	0.135135	0.30741	endothelial	0.5	0.120732	unknown	0.14	0.323695	neutrophil	0.189781	0.323564	pericyte	0.826087	0.0734585
ENSMUSG00000037035_Inhbb	mono_mac	0.00181818	0.0585605	tumor	0.380591	0.161548	DC	0.00166667	0.0324763	Tcell	0	0.0358856	NK	0	0.0341553	basophil_mast	0	0.0337698	fibroblast	2.68987	0.575416	Bcell	0	0.0325274	endothelial	1.47761	0.354035	unknown	0	0.0325642	neutrophil	0	0.0378122	pericyte	0.478261	0.0692217
ENSMUSG00000032968_Inha	mono_mac	0.000545455	0.0140371	tumor	0.064135	0.0542201	DC	0	0.0083219	Tcell	0	0.00873153	NK	0	0.0083105	basophil_mast	0	0.0082167	fibroblast	0.120253	0.0883194	Bcell	0	0.00791442	endothelial	0.00746269	0.000438558	unknown	0	0.00792338	neutrophil	0	0.00920028	pericyte	0.0724638	0.0648938
ENSMUSG00000070939_Tgfbrap1	mono_mac	0.291273	0.120417	tumor	0.237131	0.0375277	DC	0.148333	0.0464152	Tcell	0.111411	0.0791956	NK	0.119658	0.0691154	basophil_mast	0.073913	0.109316	fibroblast	0.417722	0.159174	Bcell	0.162162	0.0578056	endothelial	0.492537	0.204272	unknown	0.02	0.148761	neutrophil	0.0237226	0.170342	pericyte	0.246377	0.0598265
ENSMUSG00000061393_Acvr2b	mono_mac	0.0327273	0.0111867	tumor	0.195781	0.138524	DC	0.0133333	0.0245036	Tcell	0.00269542	0.0374265	NK	0.0017094	0.0366555	basophil_mast	0.00869565	0.0311719	fibroblast	0.151899	0.103949	Bcell	0	0.0366151	endothelial	0.164179	0.106655	unknown	0	0.0366565	neutrophil	0	0.0425639	pericyte	0.0869565	0.0503379
ENSMUSG00000038508_Gdf15	mono_mac	0.339636	0.0650544	tumor	0.0236287	0.0322217	DC	0.0216667	0.0262623	Tcell	0	0.0402994	NK	0	0.0383562	basophil_mast	0.00869565	0.0312339	fibroblast	0.0126582	0.0243674	Bcell	0	0.0365281	endothelial	0.00746269	0.029456	unknown	0.02	0.0169282	neutrophil	0.00486618	0.0396595	pericyte	0.130435	0.049826
ENSMUSG00000089736_Tgfbr3l	mono_mac	0.00472727	0.010252	tumor	0.0590717	0.0488367	DC	0.00166667	0.00811965	Tcell	0.00449236	0.00539403	NK	0.00854701	0.000865629	basophil_mast	0.00217391	0.00748906	fibroblast	0.0316456	0.02257	Bcell	0	0.00939294	endothelial	0.0149254	0.00561747	unknown	0	0.00940357	neutrophil	0	0.010919	pericyte	0.057971	0.0488603
ENSMUSG00000030117_Gdf3	mono_mac	0.453818	0.081196	tumor	0.0109705	0.0428621	DC	0.005	0.0389552	Tcell	0	0.0462483	NK	0.0017094	0.0422691	basophil_mast	0.00869565	0.0347237	fibroblast	0.00632911	0.0361327	Bcell	0	0.0419203	endothelial	0	0.042277	unknown	0	0.0419678	neutrophil	0.00425791	0.0445832	pericyte	0	0.0420373
ENSMUSG00000000532_Acvr1b	mono_mac	0.359273	0.159846	tumor	0.413502	0.120549	DC	0.193333	0.0345446	Tcell	0.0431267	0.168405	NK	0.0358974	0.168232	basophil_mast	0.0652174	0.140999	fibroblast	0.594937	0.249243	Bcell	0.0540541	0.141461	endothelial	0.223881	0.00417677	unknown	0.04	0.155124	neutrophil	0.0340633	0.189492	pericyte	0.15942	0.0404498
ENSMUSG00000028036_Ptgfr	mono_mac	0.004	0.0840739	tumor	2.10211	0.314573	DC	0	0.0501143	Tcell	0.000898473	0.0516203	NK	0	0.0500457	basophil_mast	0.141304	0.0648319	fibroblast	1.13924	0.456468	Bcell	0	0.0476605	endothelial	0	0.048066	unknown	0	0.0477144	neutrophil	0.00121655	0.0540331	pericyte	0.115942	0.0373303
ENSMUSG00000027864_Ptgfrn	mono_mac	0.260545	0.0306613	tumor	2.27932	0.606404	DC	0.025	0.173059	Tcell	0.0700809	0.138896	NK	0.0017094	0.190609	basophil_mast	0.00869565	0.185569	fibroblast	11.6456	0.967573	Bcell	0	0.183075	endothelial	0.716418	0.133758	unknown	0	0.183283	neutrophil	0.0139903	0.199223	pericyte	0.188406	0.0349629
ENSMUSG00000021835_Bmp4	mono_mac	0.000909091	0.0483383	tumor	0.403376	0.193147	DC	0.00166667	0.0255133	Tcell	0	0.0285934	NK	0	0.0272146	basophil_mast	0.0130435	0.013473	fibroblast	0.291139	0.121749	Bcell	0	0.0259176	endothelial	0.514925	0.193194	unknown	0	0.0259469	neutrophil	0	0.0301284	pericyte	0	0.0259899
ENSMUSG00000041324_Inhba	mono_mac	1.57691	0.0718425	tumor	48.1916	0.821775	DC	0.0933333	0.186575	Tcell	0.160827	0.209288	NK	0.0324786	0.201514	basophil_mast	0.393478	0.133309	fibroblast	16.8797	0.574679	Bcell	0	0.206732	endothelial	0.0373134	0.182596	unknown	0	0.206966	neutrophil	0.292579	0.161782	pericyte	0.855072	0.0138873
ENSMUSG00000032726_Bmp8a	mono_mac	0.00490909	0.00171162	tumor	0.00337553	0.00104152	DC	0.00833333	0.00337677	Tcell	0.000898473	0.00284413	NK	0	0.00365297	basophil_mast	0	0.00361174	fibroblast	0.0443038	0.0221639	Bcell	0	0.00347887	endothelial	0.00746269	0.00403801	unknown	0	0.0034828	neutrophil	0.00121655	0.00262607	pericyte	0.0144928	0.0110838
ENSMUSG00000008999_Bmp7	mono_mac	0.000545455	0.0180148	tumor	0.0101266	0.00544202	DC	0	0.0105167	Tcell	0.0799641	0.0625133	NK	0.0119658	0.00208094	basophil_mast	0.0391304	0.0235642	fibroblast	0.297468	0.0414822	Bcell	0	0.0100017	endothelial	0.00746269	0.00254953	unknown	0	0.0100131	neutrophil	0.000608273	0.0109186	pericyte	0	0.0100297
ENSMUSG00000029999_Tgfa	mono_mac	0.000727273	0.0078901	tumor	0.00168776	0.00353093	DC	0	0.00512117	Tcell	0.0233603	0.0174969	NK	0.0239316	0.0147059	basophil_mast	0.00217391	0.0027938	fibroblast	0	0.00492221	Bcell	0	0.00487041	endothelial	0.149254	0.108343	unknown	0	0.00487593	neutrophil	0	0.00566171	pericyte	0	0.004884
ENSMUSG00000018238_Gdf9	mono_mac	0.0163636	0.00793598	tumor	0.0168776	0.00607481	DC	0.00833333	0.00237464	Tcell	0.00269542	0.00872558	NK	0.00512821	0.00574453	basophil_mast	0.00217391	0.00875375	fibroblast	0.056962	0.0342257	Bcell	0	0.0106105	endothelial	0	0.0107008	unknown	0.04	0.00965433	neutrophil	0.000608273	0.0116257	pericyte	0.0144928	0.00392591
ENSMUSG00000021943_Gdf10	mono_mac	0	0.0048053	tumor	0	0.00280193	DC	0	0.00265203	Tcell	0	0.00278258	NK	0	0.0026484	basophil_mast	0	0.00261851	fibroblast	0.71519	0.177138	Bcell	0	0.00252218	endothelial	0	0.00254364	unknown	0	0.00252503	neutrophil	0.000608273	0.00222375	pericyte	0	0.00252922
ENSMUSG00000026834_Acvr1c	mono_mac	0.000181818	0.0037951	tumor	0.0160338	0.00793086	DC	0.00166667	0.00052873	Tcell	0	0.00239877	NK	0.0034188	0.000479413	basophil_mast	0.023913	0.0203814	fibroblast	0	0.00219742	Bcell	0	0.00217429	endothelial	0	0.00219279	unknown	0	0.00217675	neutrophil	0.000608273	0.00181842	pericyte	0	0.00218036
ENSMUSG00000039004_Bmp6	mono_mac	0	0.0024855	tumor	0.00253165	0.00137149	DC	0	0.00137174	Tcell	0	0.00143926	NK	0	0.00136986	basophil_mast	0	0.0013544	fibroblast	0.0189873	0.0179276	Bcell	0	0.00130457	endothelial	0.126866	0.0666497	unknown	0	0.00130605	neutrophil	0	0.00151653	pericyte	0	0.00130822
ENSMUSG00000037660_Gdf7	mono_mac	0	0.0011599	tumor	0.00590717	0.00590717	DC	0	0.000640146	Tcell	0	0.000671656	NK	0	0.000639269	basophil_mast	0	0.000632054	fibroblast	0	0.000615276	Bcell	0	0.000608802	endothelial	0	0.000613981	unknown	0	0.000609491	neutrophil	0	0.000707714	pericyte	0	0.000610501
ENSMUSG00000047492_Inhbe	mono_mac	0.000181818	0.000646682	tumor	0.00168776	0.00130129	DC	0.00333333	0.00296754	Tcell	0	0.000575705	NK	0	0.000547945	basophil_mast	0	0.000541761	fibroblast	0	0.00052738	Bcell	0	0.00052183	endothelial	0.00746269	0.00702413	unknown	0	0.000522421	neutrophil	0	0.000606612	pericyte	0	0.000523286
ENSMUSG00000051279_Gdf6	mono_mac	0	0.0009942	tumor	0.00253165	0.00130137	DC	0	0.000548697	Tcell	0	0.000575705	NK	0	0.000547945	basophil_mast	0	0.000541761	fibroblast	0.0443038	0.0251401	Bcell	0	0.00052183	endothelial	0	0.00052627	unknown	0	0.000522421	neutrophil	0	0.000606612	pericyte	0	0.000523286
ENSMUSG00000023279_Bmp15	mono_mac	0	0.0008285	tumor	0.00253165	0.00139799	DC	0	0.000457247	Tcell	0	0.000479754	NK	0	0.000456621	basophil_mast	0	0.000451467	fibroblast	0	0.000439483	Bcell	0	0.000434858	endothelial	0.0298507	0.022212	unknown	0	0.00043535	neutrophil	0	0.00050551	pericyte	0	0.000436072
ENSMUSG00000029335_Bmp3	mono_mac	0	0.0008285	tumor	0.00253165	0.00233816	DC	0	0.000457247	Tcell	0	0.000479754	NK	0	0.000456621	basophil_mast	0	0.000451467	fibroblast	0.0253165	0.0123962	Bcell	0	0.000434858	endothelial	0	0.000438558	unknown	0	0.00043535	neutrophil	0	0.00050551	pericyte	0	0.000436072
ENSMUSG00000030046_Bmp10	mono_mac	0.000181818	1.61181e-05	tumor	0	0.000193237	DC	0.00166667	0.00157522	Tcell	0	0.000191902	NK	0	0.000182648	basophil_mast	0	0.000180587	fibroblast	0	0.000175793	Bcell	0	0.000173943	endothelial	0	0.000175423	unknown	0	0.00017414	neutrophil	0	0.000202204	pericyte	0	0.000174429
ENSMUSG00000002384_Bmp8b	mono_mac	0	0.0001657	tumor	0	9.66184e-05	DC	0.00166667	0.00166667	Tcell	0	9.59509e-05	NK	0	9.13242e-05	basophil_mast	0	9.02935e-05	fibroblast	0	8.78966e-05	Bcell	0	8.69716e-05	endothelial	0	8.77116e-05	unknown	0	8.70701e-05	neutrophil	0	0.000101102	pericyte	0	8.72144e-05
