# Supplementary material for: Inhibition of anti-tumor immunity by melanoma cell-derived Activin-A depends on STING
Source: Front Immunol. 2024 Jan 18;14:1335207. doi: 10.3389/fimmu.2023.1335207 (PMC10830842; doi:10.3389/fimmu.2023.1335207)
Supplement: Supplementary file 4 [file Table_3.xlsx]

## Sheet: BRBseq_scRNAseq_common_genes
ensgene	symbol	baseMean.BRBseq	log2FB.BRBseq	pvalue.BRBseq	padj.BRBseq	avg_log2FC.sc	power.sc	pct.1.sc	pct.2.sc	description	FoldChangeLabel
ENSMUSG00000031375	Bgn	782.561	0.705874	2.17509e-27	5.56279e-24	3.84809	0.966	0.982	0.098	biglycan [Source:MGI Symbol;Acc:MGI:88158]	BRB-UP/sc-UP
ENSMUSG00000041324	Inhba	71.4341	0.564244	0.000293872	0.0275808	2.9089	0.92	0.991	0.764	inhibin beta-A [Source:MGI Symbol;Acc:MGI:96570]	BRB-UP/sc-UP
ENSMUSG00000022816	Fstl1	378.207	0.551849	6.72474e-12	3.62074e-09	1.61019	0.832	0.982	0.712	follistatin-like 1 [Source:MGI Symbol;Acc:MGI:102793]	BRB-UP/sc-UP
ENSMUSG00000047250	Ptgs1	170.267	-0.357281	0.000490015	0.041089	1.49329	0.83	0.968	0.547	prostaglandin-endoperoxide synthase 1 [Source:MGI Symbol;Acc:MGI:97797]	BRB-DOWN/sc-UP
ENSMUSG00000026042	Col5a2	133.661	1.07054	5.07683e-19	5.1936e-16	1.10765	0.746	0.954	0.493	collagen, type V, alpha 2 [Source:MGI Symbol;Acc:MGI:88458]	BRB-UP/sc-UP
ENSMUSG00000032902	Slc16a1	186.135	-0.520878	3.71758e-06	0.000717562	1.12662	0.726	0.89	0.484	solute carrier family 16 (monocarboxylic acid transporters), member 1 [Source:MGI Symbol;Acc:MGI:106013]	BRB-DOWN/sc-UP
ENSMUSG00000027351	Spred1	232.086	-0.338411	0.000175286	0.0181129	1.07917	0.722	0.979	0.756	sprouty protein with EVH-1 domain 1, related sequence [Source:MGI Symbol;Acc:MGI:2150016]	BRB-DOWN/sc-UP
ENSMUSG00000005802	Slc30a4	649.621	-0.240934	3.62322e-05	0.00529507	1.02321	0.716	0.984	0.795	solute carrier family 30 (zinc transporter), member 4 [Source:MGI Symbol;Acc:MGI:1345282]	BRB-DOWN/sc-UP
ENSMUSG00000041959	S100a10	1003.14	-0.313806	1.74275e-10	6.85704e-08	-1.45534	0.702	0.986	0.993	S100 calcium binding protein A10 (calpactin) [Source:MGI Symbol;Acc:MGI:1339468]	BRB-DOWN/sc-DOWN
ENSMUSG00000022265	Ank	868.422	0.181617	0.00044024	0.0372203	1.19259	0.682	0.991	0.909	progressive ankylosis [Source:MGI Symbol;Acc:MGI:3045421]	BRB-UP/sc-UP
ENSMUSG00000021678	F2rl1	111.054	0.826639	6.69779e-11	2.97906e-08	1.08226	0.64	0.886	0.58	coagulation factor II (thrombin) receptor-like 1 [Source:MGI Symbol;Acc:MGI:101910]	BRB-UP/sc-UP
ENSMUSG00000036390	Gadd45a	124.6	0.542047	1.97494e-05	0.00325865	1.29163	0.63	0.909	0.599	growth arrest and DNA-damage-inducible 45 alpha [Source:MGI Symbol;Acc:MGI:107799]	BRB-UP/sc-UP
ENSMUSG00000023886	Smoc2	168.336	0.608824	4.77862e-08	1.4378e-05	-1.18413	0.602	0.299	0.793	SPARC related modular calcium binding 2 [Source:MGI Symbol;Acc:MGI:1929881]	BRB-UP/sc-DOWN
ENSMUSG00000028581	Laptm5	229.234	0.363622	5.59156e-05	0.00783585	-0.988655	0.602	0.863	0.907	lysosomal-associated protein transmembrane 5 [Source:MGI Symbol;Acc:MGI:108046]	BRB-UP/sc-DOWN
ENSMUSG00000033213	AA467197	549.246	-0.323081	0.000144038	0.0151908	1.38534	0.602	0.965	0.795	expressed sequence AA467197 [Source:MGI Symbol;Acc:MGI:3034182]	BRB-DOWN/sc-UP
ENSMUSG00000028494	Plin2	189.39	0.389514	6.95868e-05	0.00878856	-1.17929	0.6	0.821	0.87	perilipin 2 [Source:MGI Symbol;Acc:MGI:87920]	BRB-UP/sc-DOWN
ENSMUSG00000039385	Cdh6	22.5214	1.23024	8.65811e-05	0.0101429	-0.682607	0.596	0.007	0.601	cadherin 6 [Source:MGI Symbol;Acc:MGI:107435]	BRB-UP/sc-DOWN
ENSMUSG00000032118	Fez1	306.307	-0.325135	0.000101868	0.0114517	0.826109	0.594	0.925	0.733	fasciculation and elongation protein zeta 1 (zygin I) [Source:MGI Symbol;Acc:MGI:2670976]	BRB-DOWN/sc-UP
ENSMUSG00000035274	Tpbg	393.825	-0.324411	7.64732e-05	0.00931335	0.953051	0.578	0.956	0.741	trophoblast glycoprotein [Source:MGI Symbol;Acc:MGI:1341264]	BRB-DOWN/sc-UP
ENSMUSG00000055301	Adh7	138.24	-0.781358	1.11912e-12	6.36032e-10	-1.27252	0.574	0.018	0.583	alcohol dehydrogenase 7 (class IV), mu or sigma polypeptide [Source:MGI Symbol;Acc:MGI:87926]	BRB-DOWN/sc-DOWN
ENSMUSG00000050335	Lgals3	1245.76	-0.477621	4.02278e-16	3.42942e-13	-1.38143	0.57	0.883	0.958	lectin, galactose binding, soluble 3 [Source:MGI Symbol;Acc:MGI:96778]	BRB-DOWN/sc-DOWN
ENSMUSG00000024269	Tpgs2	215.454	-0.547759	2.74221e-08	8.76651e-06	-1.02294	0.562	0.403	0.748	tubulin polyglutamylase complex subunit 2 [Source:MGI Symbol;Acc:MGI:1913898]	BRB-DOWN/sc-DOWN
ENSMUSG00000059336	Slc14a1	384.027	-0.294046	0.00012272	0.0133024	1.13456	0.558	0.741	0.275	solute carrier family 14 (urea transporter), member 1 [Source:MGI Symbol;Acc:MGI:1351654]	BRB-DOWN/sc-UP
ENSMUSG00000022817	Itgb5	86.6642	1.05586	8.3739e-13	5.03912e-10	0.593054	0.554	0.944	0.746	integrin beta 5 [Source:MGI Symbol;Acc:MGI:96614]	BRB-UP/sc-UP
ENSMUSG00000028691	Prdx1	2153.04	-0.184485	7.9074e-05	0.00945083	-0.699249	0.536	1	0.993	peroxiredoxin 1 [Source:MGI Symbol;Acc:MGI:99523]	BRB-DOWN/sc-DOWN
ENSMUSG00000049775	Tmsb4x	5616.67	0.183639	1.0626e-07	2.93793e-05	-0.869764	0.52	1	0.998	thymosin, beta 4, X chromosome [Source:MGI Symbol;Acc:MGI:99510]	BRB-UP/sc-DOWN
ENSMUSG00000025921	Rdh10	26.636	1.06145	1.04673e-05	0.00198297	1.00943	0.506	0.781	0.523	retinol dehydrogenase 10 (all-trans) [Source:MGI Symbol;Acc:MGI:1924238]	BRB-UP/sc-UP
ENSMUSG00000037966	Ninj1	88.5624	-0.583133	6.36427e-05	0.00834698	-0.660097	0.498	0.417	0.73	ninjurin 1 [Source:MGI Symbol;Acc:MGI:1196617]	BRB-DOWN/sc-DOWN
ENSMUSG00000022037	Clu	457.378	-0.351923	1.85665e-07	4.74839e-05	0.871294	0.466	0.926	0.751	clusterin [Source:MGI Symbol;Acc:MGI:88423]	BRB-DOWN/sc-UP
ENSMUSG00000021186	Fbln5	42.3657	0.740516	0.000306364	0.0284919	0.573311	0.46	0.616	0.239	fibulin 5 [Source:MGI Symbol;Acc:MGI:1346091]	BRB-UP/sc-UP
ENSMUSG00000031647	Mfap3l	80.5487	0.704805	6.46839e-07	0.000143851	-0.424079	0.46	0.186	0.609	microfibrillar-associated protein 3-like [Source:MGI Symbol;Acc:MGI:1918556]	BRB-UP/sc-DOWN
ENSMUSG00000015839	Nfe2l2	263.779	-0.329001	0.000355249	0.0309615	0.522322	0.456	0.97	0.793	nuclear factor, erythroid derived 2, like 2 [Source:MGI Symbol;Acc:MGI:108420]	BRB-DOWN/sc-UP
ENSMUSG00000026259	Ngef	195.201	-0.561683	1.91627e-07	4.78132e-05	-0.365777	0.452	0.156	0.573	neuronal guanine nucleotide exchange factor [Source:MGI Symbol;Acc:MGI:1858414]	BRB-DOWN/sc-DOWN
ENSMUSG00000023046	Igfbp6	236.372	-0.574957	1.00072e-10	4.09493e-08	-0.707317	0.45	0.674	0.836	insulin-like growth factor binding protein 6 [Source:MGI Symbol;Acc:MGI:96441]	BRB-DOWN/sc-DOWN
ENSMUSG00000040152	Thbs1	843.366	1.07284	1.13874e-62	5.82465e-59	-1.63118	0.448	0.622	0.787	thrombospondin 1 [Source:MGI Symbol;Acc:MGI:98737]	BRB-UP/sc-DOWN
ENSMUSG00000030695	Aldoa	2677.64	-0.153782	0.000351443	0.0309615	-0.565836	0.444	0.993	0.992	aldolase A, fructose-bisphosphate [Source:MGI Symbol;Acc:MGI:87994]	BRB-DOWN/sc-DOWN
ENSMUSG00000024501	Dpysl3	258.986	0.332932	2.73524e-05	0.00423963	0.552993	0.432	0.93	0.787	dihydropyrimidinase-like 3 [Source:MGI Symbol;Acc:MGI:1349762]	BRB-UP/sc-UP
ENSMUSG00000029580	Actb	4694.99	0.249821	2.2638e-06	0.000472626	-0.693322	0.432	1	1	actin, beta [Source:MGI Symbol;Acc:MGI:87904]	BRB-UP/sc-DOWN
ENSMUSG00000029378	Areg	159.071	-0.43247	5.8452e-05	0.00807998	-1.55133	0.43	0.278	0.616	amphiregulin [Source:MGI Symbol;Acc:MGI:88068]	BRB-DOWN/sc-DOWN
ENSMUSG00000032366	Tpm1	1115.04	0.297311	2.24141e-08	7.39666e-06	-0.650489	0.43	0.982	0.961	tropomyosin 1, alpha [Source:MGI Symbol;Acc:MGI:98809]	BRB-UP/sc-DOWN
ENSMUSG00000000489	Pdgfb	11.9036	1.59273	7.5413e-05	0.00929488	-0.443516	0.424	0.061	0.479	platelet derived growth factor, B polypeptide [Source:MGI Symbol;Acc:MGI:97528]	BRB-UP/sc-DOWN
ENSMUSG00000023885	Thbs2	713.431	-0.240025	0.000185794	0.0188185	0.720475	0.422	0.968	0.839	thrombospondin 2 [Source:MGI Symbol;Acc:MGI:98738]	BRB-DOWN/sc-UP
ENSMUSG00000027994	Mcub	94.4828	-0.547185	6.78687e-05	0.00877715	-0.436003	0.42	0.618	0.796	mitochondrial calcium uniporter dominant negative beta subunit [Source:MGI Symbol;Acc:MGI:1914065]	BRB-DOWN/sc-DOWN
ENSMUSG00000029484	Anxa3	284.983	0.475126	3.35605e-08	1.04038e-05	0.462937	0.412	0.767	0.528	annexin A3 [Source:MGI Symbol;Acc:MGI:1201378]	BRB-UP/sc-UP
ENSMUSG00000027712	Anxa5	839.071	0.208269	4.24675e-05	0.00611891	-0.549852	0.408	0.996	0.987	annexin A5 [Source:MGI Symbol;Acc:MGI:106008]	BRB-UP/sc-DOWN
ENSMUSG00000031355	Arhgap6	30.1207	-0.895768	0.000503319	0.0418614	0.412006	0.4	0.499	0.132	Rho GTPase activating protein 6 [Source:MGI Symbol;Acc:MGI:1196332]	BRB-DOWN/sc-UP
ENSMUSG00000034463	Scara3	68.9343	-0.599641	8.72508e-05	0.0101429	0.415672	0.398	0.736	0.516	scavenger receptor class A, member 3 [Source:MGI Symbol;Acc:MGI:2444418]	BRB-DOWN/sc-UP
ENSMUSG00000022528	Hes1	46.3186	0.674847	0.000252727	0.0248596	0.749179	0.388	0.739	0.492	hes family bHLH transcription factor 1 [Source:MGI Symbol;Acc:MGI:104853]	BRB-UP/sc-UP
ENSMUSG00000020846	Rflnb	12.108	2.02886	2.25171e-07	5.35698e-05	0.410381	0.386	0.664	0.375	refilin B [Source:MGI Symbol;Acc:MGI:1923816]	BRB-UP/sc-UP
ENSMUSG00000022443	Myh9	475.184	0.308545	1.14964e-05	0.00213834	-0.600264	0.386	0.954	0.951	myosin, heavy polypeptide 9, non-muscle [Source:MGI Symbol;Acc:MGI:107717]	BRB-UP/sc-DOWN
ENSMUSG00000030220	Arhgdib	465.377	-0.280397	0.000431484	0.036784	-0.504639	0.386	0.935	0.945	Rho, GDP dissociation inhibitor (GDI) beta [Source:MGI Symbol;Acc:MGI:101940]	BRB-DOWN/sc-DOWN
ENSMUSG00000027955	Gask1b	86.1761	0.867937	1.0213e-09	3.86958e-07	0.485491	0.384	0.644	0.365	golgi associated kinase 1B [Source:MGI Symbol;Acc:MGI:1915909]	BRB-UP/sc-UP
ENSMUSG00000063229	Ldha	2541.64	-0.174267	1.71475e-05	0.00292366	-0.538252	0.376	0.993	0.969	lactate dehydrogenase A [Source:MGI Symbol;Acc:MGI:96759]	BRB-DOWN/sc-DOWN
ENSMUSG00000038400	Pmepa1	64.3959	1.86638	1.96736e-20	2.51577e-17	0.505434	0.368	0.925	0.723	prostate transmembrane protein, androgen induced 1 [Source:MGI Symbol;Acc:MGI:1929600]	BRB-UP/sc-UP
ENSMUSG00000055044	Pdlim1	355.378	0.384678	2.92091e-06	0.0005859	-0.516837	0.366	0.623	0.772	PDZ and LIM domain 1 (elfin) [Source:MGI Symbol;Acc:MGI:1860611]	BRB-UP/sc-DOWN
ENSMUSG00000042312	S100a13	79.5039	-0.727462	3.73623e-07	8.68674e-05	0.548058	0.362	0.967	0.884	S100 calcium binding protein A13 [Source:MGI Symbol;Acc:MGI:109581]	BRB-DOWN/sc-UP
ENSMUSG00000027087	Itgav	134.838	0.54016	2.84564e-06	0.000582219	0.265833	0.33	0.909	0.774	integrin alpha V [Source:MGI Symbol;Acc:MGI:96608]	BRB-UP/sc-UP
ENSMUSG00000029307	Dmp1	104.869	0.659642	3.19406e-06	0.000628371	1.17603	0.324	0.413	0.091	dentin matrix protein 1 [Source:MGI Symbol;Acc:MGI:94910]	BRB-UP/sc-UP
ENSMUSG00000045658	Pid1	39.1157	-0.784992	0.000311628	0.0287203	-0.246243	0.324	0.233	0.546	phosphotyrosine interaction domain containing 1 [Source:MGI Symbol;Acc:MGI:2138391]	BRB-DOWN/sc-DOWN
ENSMUSG00000017493	Igfbp4	797.887	0.26878	2.06064e-05	0.00334609	0.413185	0.318	0.993	0.963	insulin-like growth factor binding protein 4 [Source:MGI Symbol;Acc:MGI:96439]	BRB-UP/sc-UP
ENSMUSG00000021214	Akr1c18	99.2586	-0.778487	2.91098e-09	1.06355e-06	-0.598496	0.316	0.082	0.388	aldo-keto reductase family 1, member C18 [Source:MGI Symbol;Acc:MGI:2145420]	BRB-DOWN/sc-DOWN
ENSMUSG00000039405	Prss23	31.1714	1.605	1.90264e-11	9.26858e-09	0.429681	0.31	0.441	0.16	protease, serine 23 [Source:MGI Symbol;Acc:MGI:1923703]	BRB-UP/sc-UP
ENSMUSG00000015312	Gadd45b	39.0309	0.939566	1.5552e-05	0.00274305	-0.546913	0.304	0.398	0.643	growth arrest and DNA-damage-inducible 45 beta [Source:MGI Symbol;Acc:MGI:107776]	BRB-UP/sc-DOWN
ENSMUSG00000041046	Ramp3	67.6752	-0.635478	0.000270636	0.0263677	-0.301183	0.304	0.018	0.321	receptor (calcitonin) activity modifying protein 3 [Source:MGI Symbol;Acc:MGI:1860292]	BRB-DOWN/sc-DOWN
ENSMUSG00000082361	Btc	159.74	-0.570104	1.07828e-06	0.000234697	-0.348214	0.29	0.382	0.614	betacellulin, epidermal growth factor family member [Source:MGI Symbol;Acc:MGI:99439]	BRB-DOWN/sc-DOWN
ENSMUSG00000040249	Lrp1	381.697	0.353696	6.86385e-05	0.00877715	0.257808	0.278	0.988	0.904	low density lipoprotein receptor-related protein 1 [Source:MGI Symbol;Acc:MGI:96828]	BRB-UP/sc-UP
ENSMUSG00000025809	Itgb1	653.427	0.444173	1.49897e-15	1.09532e-12	0.225921	0.27	0.995	0.964	integrin beta 1 (fibronectin receptor beta) [Source:MGI Symbol;Acc:MGI:96610]	BRB-UP/sc-UP
ENSMUSG00000046186	Cd109	257.801	0.321622	0.000248462	0.0246774	-0.288571	0.254	0.527	0.717	CD109 antigen [Source:MGI Symbol;Acc:MGI:2445221]	BRB-UP/sc-DOWN
ENSMUSG00000001473	Tubb6	776.427	-0.21613	7.48326e-05	0.00929488	-0.539609	0.246	0.755	0.78	tubulin, beta 6 class V [Source:MGI Symbol;Acc:MGI:1915201]	BRB-DOWN/sc-DOWN
ENSMUSG00000006219	Fblim1	69.8325	0.637847	3.07707e-05	0.0045621	0.252065	0.246	0.8	0.689	filamin binding LIM protein 1 [Source:MGI Symbol;Acc:MGI:1921452]	BRB-UP/sc-UP
ENSMUSG00000040433	Zbtb38	34.0266	0.843322	0.000325796	0.0294947	0.202556	0.242	0.785	0.66	zinc finger and BTB domain containing 38 [Source:MGI Symbol;Acc:MGI:2442866]	BRB-UP/sc-UP
ENSMUSG00000048027	Rgmb	238.57	-0.336644	9.71185e-05	0.0110391	0.232487	0.234	0.909	0.72	repulsive guidance molecule family member B [Source:MGI Symbol;Acc:MGI:1916049]	BRB-DOWN/sc-UP
ENSMUSG00000022010	Tsc22d1	426.055	-0.26984	0.000292871	0.0275808	0.310194	0.23	0.963	0.761	TSC22 domain family, member 1 [Source:MGI Symbol;Acc:MGI:109127]	BRB-DOWN/sc-UP
ENSMUSG00000037458	Azin1	444.91	-0.256265	0.00017877	0.0182882	-0.371385	0.212	0.851	0.756	antizyme inhibitor 1 [Source:MGI Symbol;Acc:MGI:1859169]	BRB-DOWN/sc-DOWN
ENSMUSG00000002395	Use1	211.947	-0.359744	0.000103218	0.0114774	-0.183132	0.2	0.968	0.953	unconventional SNARE in the ER 1 homolog (S. cerevisiae) [Source:MGI Symbol;Acc:MGI:1914273]	BRB-DOWN/sc-DOWN
ENSMUSG00000024659	Anxa1	2387.44	-0.374554	2.97559e-20	3.38225e-17	-0.441073	0.2	0.988	0.971	annexin A1 [Source:MGI Symbol;Acc:MGI:96819]	BRB-DOWN/sc-DOWN
ENSMUSG00000039145	Camk1d	27.2964	-1.08431	2.46438e-05	0.00387855	-0.0752239	0.2	0.124	0.336	calcium/calmodulin-dependent protein kinase ID [Source:MGI Symbol;Acc:MGI:2442190]	BRB-DOWN/sc-DOWN
ENSMUSG00000024810	Il33	220.603	-0.97766	2.58779e-23	3.86773e-20	0.872997	0.19	0.592	0.508	interleukin 33 [Source:MGI Symbol;Acc:MGI:1924375]	BRB-DOWN/sc-UP
ENSMUSG00000035199	Arl6ip5	269.972	-0.377065	2.81096e-05	0.00429196	0.203276	0.184	0.963	0.827	ADP-ribosylation factor-like 6 interacting protein 5 [Source:MGI Symbol;Acc:MGI:1929501]	BRB-DOWN/sc-UP
ENSMUSG00000015806	Qdpr	270.348	-0.388625	1.76605e-05	0.00296175	-0.428584	0.174	0.804	0.793	quinoid dihydropteridine reductase [Source:MGI Symbol;Acc:MGI:97836]	BRB-DOWN/sc-DOWN
ENSMUSG00000032487	Ptgs2	153.672	0.45084	7.94498e-05	0.00945083	-1.05293	0.174	0.587	0.64	prostaglandin-endoperoxide synthase 2 [Source:MGI Symbol;Acc:MGI:97798]	BRB-UP/sc-DOWN
ENSMUSG00000022055	Nefl	366.436	-0.978559	1.48917e-41	5.07807e-38	-0.636711	0.172	0.201	0.357	neurofilament, light polypeptide [Source:MGI Symbol;Acc:MGI:97313]	BRB-DOWN/sc-DOWN
ENSMUSG00000030796	Tead2	39.4648	0.735406	0.000349869	0.0309615	0.140648	0.162	0.657	0.578	TEA domain family member 2 [Source:MGI Symbol;Acc:MGI:104904]	BRB-UP/sc-UP
ENSMUSG00000012609	Ttll5	30.6464	0.945916	1.32282e-05	0.0024165	0.124984	0.156	0.744	0.645	tubulin tyrosine ligase-like family, member 5 [Source:MGI Symbol;Acc:MGI:2443657]	BRB-UP/sc-UP
ENSMUSG00000034220	Gpc1	182.99	0.375069	0.000123531	0.0133024	-0.176072	0.152	0.876	0.884	glypican 1 [Source:MGI Symbol;Acc:MGI:1194891]	BRB-UP/sc-DOWN
ENSMUSG00000039680	Mrps6	368.369	-0.314199	0.000113588	0.0124946	0.158224	0.15	0.942	0.814	mitochondrial ribosomal protein S6 [Source:MGI Symbol;Acc:MGI:2153111]	BRB-DOWN/sc-UP
ENSMUSG00000029761	Cald1	236.031	0.715765	7.96971e-15	5.43534e-12	-0.333079	0.148	0.982	0.925	caldesmon 1 [Source:MGI Symbol;Acc:MGI:88250]	BRB-UP/sc-DOWN
ENSMUSG00000024190	Dusp1	53.2474	0.739811	2.88422e-05	0.00433906	0.579764	0.146	0.671	0.599	dual specificity phosphatase 1 [Source:MGI Symbol;Acc:MGI:105120]	BRB-UP/sc-UP
ENSMUSG00000026832	Cytip	82.2126	-0.595587	0.000317367	0.028988	0.137464	0.146	0.291	0.166	cytohesin 1 interacting protein [Source:MGI Symbol;Acc:MGI:2183535]	BRB-DOWN/sc-UP
ENSMUSG00000037411	Serpine1	7.70619	2.02844	6.28127e-05	0.00834511	0.0162192	0.138	0.187	0.349	serine (or cysteine) peptidase inhibitor, clade E, member 1 [Source:MGI Symbol;Acc:MGI:97608]	BRB-UP/sc-UP
ENSMUSG00000042363	Lgalsl	33.1812	0.876128	4.8763e-05	0.00692842	0.101109	0.138	0.373	0.269	lectin, galactoside binding-like [Source:MGI Symbol;Acc:MGI:1916114]	BRB-UP/sc-UP
ENSMUSG00000001281	Itgb7	110.985	-0.572523	2.18855e-05	0.00349827	-0.0816296	0.134	0.114	0.251	integrin beta 7 [Source:MGI Symbol;Acc:MGI:96616]	BRB-DOWN/sc-DOWN
ENSMUSG00000031207	Msn	720.396	0.465166	8.71624e-16	6.85901e-13	0.134432	0.132	0.982	0.959	moesin [Source:MGI Symbol;Acc:MGI:97167]	BRB-UP/sc-UP
ENSMUSG00000028273	Pdlim5	95.874	0.6659	5.65587e-07	0.000128577	0.11117	0.12	0.813	0.73	PDZ and LIM domain 5 [Source:MGI Symbol;Acc:MGI:1927489]	BRB-UP/sc-UP
ENSMUSG00000002997	Prkar2b	418.897	-0.307747	9.68385e-05	0.0110391	-0.183051	0.112	0.778	0.759	protein kinase, cAMP dependent regulatory, type II beta [Source:MGI Symbol;Acc:MGI:97760]	BRB-DOWN/sc-DOWN
ENSMUSG00000040138	Ndp	45.0491	-0.71034	0.000273786	0.0264229	0.0788037	0.106	0.224	0.13	Norrie disease (pseudoglioma) (human) [Source:MGI Symbol;Acc:MGI:102570]	BRB-DOWN/sc-UP
ENSMUSG00000038650	Rnh1	304.652	-0.287862	0.000357132	0.0309615	-0.106848	0.098	0.972	0.915	ribonuclease/angiogenin inhibitor 1 [Source:MGI Symbol;Acc:MGI:1195456]	BRB-DOWN/sc-DOWN
ENSMUSG00000037060	Cavin3	1028.63	-0.42095	6.03265e-17	5.61036e-14	0.0953198	0.094	0.965	0.884	caveolae associated 3 [Source:MGI Symbol;Acc:MGI:1923422]	BRB-DOWN/sc-UP
ENSMUSG00000037580	Gch1	76.774	-0.888538	8.0865e-08	2.36357e-05	-0.0379435	0.092	0.41	0.533	GTP cyclohydrolase 1 [Source:MGI Symbol;Acc:MGI:95675]	BRB-DOWN/sc-DOWN
ENSMUSG00000039114	Nrn1	564.185	-0.479725	6.99733e-11	2.98261e-08	-0.385993	0.092	0.629	0.661	neuritin 1 [Source:MGI Symbol;Acc:MGI:1915654]	BRB-DOWN/sc-DOWN
ENSMUSG00000021814	Anxa7	476.766	-0.261197	5.92374e-05	0.00807998	0.076666	0.088	0.967	0.886	annexin A7 [Source:MGI Symbol;Acc:MGI:88031]	BRB-DOWN/sc-UP
ENSMUSG00000032281	Acsbg1	4.77062	2.41136	0.000142765	0.0151908	-0.054109	0.088	0.067	0.155	acyl-CoA synthetase bubblegum family member 1 [Source:MGI Symbol;Acc:MGI:2385656]	BRB-UP/sc-DOWN
ENSMUSG00000036533	Cdc42ep3	24.695	1.03181	0.000341433	0.0306391	0.104101	0.08	0.398	0.368	CDC42 effector protein (Rho GTPase binding) 3 [Source:MGI Symbol;Acc:MGI:2384718]	BRB-UP/sc-UP
ENSMUSG00000025278	Flnb	342.075	0.550895	4.40431e-13	2.816e-10	-0.110525	0.078	0.926	0.847	filamin, beta [Source:MGI Symbol;Acc:MGI:2446089]	BRB-UP/sc-DOWN
ENSMUSG00000031328	Flna	826.682	0.345374	2.33878e-11	1.08753e-08	-0.122398	0.078	0.967	0.922	filamin, alpha [Source:MGI Symbol;Acc:MGI:95556]	BRB-UP/sc-DOWN
ENSMUSG00000021065	Fut8	42.4402	0.714975	0.000280422	0.0268104	-0.0506336	0.062	0.732	0.72	fucosyltransferase 8 [Source:MGI Symbol;Acc:MGI:1858901]	BRB-UP/sc-DOWN
ENSMUSG00000017288	Vps53	33.9041	0.846127	0.000154856	0.0161651	0.0519016	0.058	0.471	0.479	VPS53 GARP complex subunit [Source:MGI Symbol;Acc:MGI:1915549]	BRB-UP/sc-UP
ENSMUSG00000001435	Col18a1	292.431	0.453835	1.51834e-07	4.08752e-05	-0.155522	0.044	0.921	0.881	collagen, type XVIII, alpha 1 [Source:MGI Symbol;Acc:MGI:88451]	BRB-UP/sc-DOWN
ENSMUSG00000037706	Cd81	1207.56	-0.209643	1.66293e-05	0.00288335	-0.091325	0.038	0.995	0.943	CD81 antigen [Source:MGI Symbol;Acc:MGI:1096398]	BRB-DOWN/sc-DOWN
ENSMUSG00000004665	Cnn2	819.509	0.426266	9.47392e-12	4.84591e-09	-0.0184825	0.036	0.893	0.857	calponin 2 [Source:MGI Symbol;Acc:MGI:105093]	BRB-UP/sc-DOWN
ENSMUSG00000021765	Fst	1056.58	-0.242579	6.11532e-05	0.00823154	0.194688	0.036	0.56	0.611	follistatin [Source:MGI Symbol;Acc:MGI:95586]	BRB-DOWN/sc-UP
ENSMUSG00000024661	Fth1	3064.88	-0.235245	1.25851e-08	4.29151e-06	0.0119622	0.034	0.998	1	ferritin heavy polypeptide 1 [Source:MGI Symbol;Acc:MGI:95588]	BRB-DOWN/sc-UP
ENSMUSG00000028195	Ccn1	309.062	0.929998	2.64654e-23	3.86773e-20	-0.0186448	0.034	0.538	0.544	cellular communication network factor 1 [Source:MGI Symbol;Acc:MGI:88613]	BRB-UP/sc-DOWN
ENSMUSG00000028843	Sh3bgrl3	565.216	-0.383896	9.68698e-08	2.75272e-05	-0.159608	0.032	0.993	0.982	SH3 domain binding glutamic acid-rich protein-like 3 [Source:MGI Symbol;Acc:MGI:1920973]	BRB-DOWN/sc-DOWN
ENSMUSG00000019997	Ccn2	282.043	1.88587	1.62946e-88	1.66694e-84	0.179077	0.03	0.166	0.145	cellular communication network factor 2 [Source:MGI Symbol;Acc:MGI:95537]	BRB-UP/sc-UP
ENSMUSG00000005417	Mprip	255.326	0.313037	0.000210439	0.0211058	-0.0434821	0.028	0.858	0.821	myosin phosphatase Rho interacting protein [Source:MGI Symbol;Acc:MGI:1349438]	BRB-UP/sc-DOWN
ENSMUSG00000028179	Cth	53.8955	0.777017	1.46226e-05	0.00262437	0.00273383	0.026	0.175	0.155	cystathionase (cystathionine gamma-lyase) [Source:MGI Symbol;Acc:MGI:1339968]	BRB-UP/sc-UP
ENSMUSG00000076431	Sox4	85.9243	0.503477	0.000405119	0.0348266	-0.0769642	0.022	0.937	0.764	SRY (sex determining region Y)-box 4 [Source:MGI Symbol;Acc:MGI:98366]	BRB-UP/sc-DOWN
ENSMUSG00000050069	Grem2	16.674	1.78627	1.9832e-07	4.8305e-05	-0.0178241	0.02	0.007	0.026	gremlin 2, DAN family BMP antagonist [Source:MGI Symbol;Acc:MGI:1344367]	BRB-UP/sc-DOWN
ENSMUSG00000035783	Acta2	526.32	0.668441	3.94837e-25	8.07837e-22	-0.226975	0.018	0.27	0.241	actin alpha 2, smooth muscle, aorta [Source:MGI Symbol;Acc:MGI:87909]	BRB-UP/sc-DOWN
ENSMUSG00000026414	Tnnt2	5.841	3.03084	1.79347e-06	0.000382234	0.0523178	0.012	0.158	0.145	troponin T2, cardiac [Source:MGI Symbol;Acc:MGI:104597]	BRB-UP/sc-UP
ENSMUSG00000066440	Zfyve26	13.3412	1.2569	0.000604857	0.0499007	0.0294877	0.01	0.229	0.269	zinc finger, FYVE domain containing 26 [Source:MGI Symbol;Acc:MGI:1924767]	BRB-UP/sc-UP
ENSMUSG00000001131	Timp1	1508.83	0.287156	1.61863e-07	4.24578e-05	0.0482807	0.006	0.993	0.963	tissue inhibitor of metalloproteinase 1 [Source:MGI Symbol;Acc:MGI:98752]	BRB-UP/sc-UP
